# Supplementary material for: Noseband Fit: Measurements and Perceptions of Canadian Equestrians
Source: Animals (Basel). 2022 Oct 6;12(19):2685. doi: 10.3390/ani12192685 (PMC9559623; doi:10.3390/ani12192685)
Supplement: Supplementary file 1 [file animals-12-02685-s001.zip]

Archive with 4 entries (4 files):
- S1 Pilot Steward Survey.pdf
- S2 All Steward Survey.pdf
- S3 Member Survey.pdf
- Supplement S4 - noseband types.pdf
